# Supplementary material for: Habitat loss estimation for assessing terrestrial mammalian species extinction risk: an open data framework
Source: PeerJ. 2022 Dec 12;10:e14289. doi: 10.7717/peerj.14289 (PMC9753759; doi:10.7717/peerj.14289)
Supplement: Supplemental Information 7 — A copy of the codes stored in the code repository: <https://code.earthengine.google.com/?accept_repo=users/maributti/HabitatMammalsBR>. The repository is open to access with a Google Earth Engine Developer account. There are four Google Earth Engine Scripts inside the repository named “users/maributti/HabitatMammalsBR”. The repository is open to access through the links below (requires a Google account). https://earthengine.googlesource.com/users/maributti/HabitatMammalsBR/+/3c058d68d915dab1474251315b1e12242d0ae536/function.js. https://earthengine.googlesource.com/users/maributti/HabitatMammalsBR/+/3c058d68d915dab1474251315b1e12242d0ae536/HabitatLoss_FreeHandPoly.js. https://earthengine.googlesource.com/users/maributti/HabitatMammalsBR/+/3c058d68d915dab1474251315b1e12242d0ae536/HabitatLoss_fromAsset.js. https://earthengine.googlesource.com/users/maributti/HabitatMammalsBR/+/3c058d68d915dab1474251315b1e12242d0ae536/HabitatLoss_FromRaster.js. “function.js” refers to the step-by-step process. This function is named “HabitatLoss” and is called through the other scripts. For this work, we used “HabitatLoss_fromAsset.js” to read our data, set the parameters, and run “HabitatLoss” for each species. “HabitatLoss_FromRaster.js” allows the user to run the same function with matrix data (raster), and “HabitatLoss_FreeHandPoly.js” is not reading any previous data; instead, the user can draw directly on the map view. [file peerj-10-14289-s007.txt]

/* Access the code repository in 
<https://code.earthengine.google.com/?accept_repo=users/maributti/HabitatMammalsBR>. 
The repository is open to access with an Google Earth Engine Developer account.*/


///////////////////////////////////////
///////     Function.js    ////////////
///////////////////////////////////////
/* Function created by Mariella Butti v.1

Default code runs with MapBiomas Brazil. 
Another initiative migth be selected at the lines 49 to 54.
*/

exports.HabitatLoss = function(
                sp_name, 
                sp_area, 
                alt_ini, 
                alt_fin, 
                ano_ini, 
                ano_fin, 
                habitat, 
                scale, 
                folder_name, 
                results_format){
  /* Where:
  sp_name - string
  sp_area - polygon
  habitat - list
  alt_ini - integer
  alt_fin - integer
  ano_ini - integer between 1985 and 2020
  ano_fin - integer between 1985 and 2020
  scale - integer 
  folder_name - string
  results_format - "CSV" or "SHP"
 */

//////////////////////////////////////
/////////////// CODE /////////////////
//////////////////////////////////////

// Create ee.FeatureCollection
//Criar objeto do tipo ee.FeatureCollection
 sp_area = ee.FeatureCollection(sp_area)

// Create ee.List
//Criar objeto do tipo ee.List
 habitat = ee.List(habitat)

// Select SRTM altitudinal range
//Selecionar a amplitude altimétrica da base SRTM
var srtm = ee.Image("CGIAR/SRTM90_V4");
	srtm = srtm.expression("b(0) <" + alt_fin + " & b(0) >" +  alt_ini + "? 1 : 0")
               .clip(sp_area)


// Call Mapbiomas collection - select the iniciative by comment/uncomment the line
//Chamar coleção do Mapbiomas
var mapbiomas = ee.Image("projects/mapbiomas-workspace/public/collection6/mapbiomas_collection60_integration_v1") // Brazil 1985-2020 - Collection 6.0 - Legend code  
//var mapbiomas = ee.Image("projects/mapbiomas-raisg/public/collection3/mapbiomas_raisg_panamazonia_collection3_integration_v2") // Panamazonia 1985-2020 - Colection 3.0 - Legend code https://s3.amazonaws.com/amazonia.mapbiomas.org/leyenda/C%C3%B3digo_de_la_Leyenda_-_colecci%C3%B3n_3.pdf
//var mapbiomas = ee.Image("projects/mapbiomas-chaco/public/collection2/mapbiomas_chaco_collection2_integration_v1") // Chaco - Collection 2.0 - Legend code   https://mapbiomas-br-site.s3.amazonaws.com/Legenda/leyenda_mbchaco_col2_detallada__ES_.pdf
//var mapbiomas = ee.Image("projects/MapBiomas_Pampa/public/collection1/mapbiomas_pampa_collection1_integration_v1") // Pampa 2000-2019 - Collection 1.0 - Legend code https://mapbiomas-tri-pampa-site.s3.amazonaws.com/_ENG__Legend_Codes_Collection_1_PAMPA.pdf
//var mapbiomas = ee.Image("projects/mapbiomas_af_trinacional/public/collection1/mapbiomas_atlantic_forest_collection1_integration_v1") // Atlantic Forest 2000-2019 - Collection 1.0 - Legend code https://mapbiomas-tri-mataatlantica-site.s3.amazonaws.com/LEGEND_CODES-AF.pdf
//var mapbiomas = ee.Image("projects/mapbiomas-indonesia/public/collection1/post_Integration_filter_rev_2_10_3") //Indonesia 2000-2019 - Colection 1.0 - Legend code: https://mapbiomas.nusantara.earth/assets/files/Kode%20Legenda%20-%20Legend%20Code.pdf
                .clip(sp_area); 

// Select Mapbiomas data for each year and mask within specified elevation range
//Selecionar os rasters de acordo com os anos e criar uma image collection apenas com os anos da janela de analise e apenas do range altimetrico selecionado
var ini= mapbiomas.select("classification_"+ ano_ini)
                  .updateMask(srtm);

var fim = mapbiomas.select("classification_"+ ano_fin)
                   .updateMask(srtm);

// Remap habitat and non-habitat values to 1 and 0
//Reclassificar as imagens para os valores de 0-1 em classes de habitat/nao-habitat
var remapped_ini= ini.remap(habitat,ee.List.repeat(1,habitat.length()),0);
var remapped_fin = fim.remap(habitat,ee.List.repeat(1,habitat.length()),0);


// Calculate last year habitat area in square kilometers
//Calcular área final de habitat em km2
var areafim = remapped_fin.multiply(ee.Image.pixelArea());
 areafim = areafim.reduceRegion({
  reducer: ee.Reducer.sum(),
  geometry: sp_area,
  scale:scale, //Set to 2000 to AOO calculations
  maxPixels:1e16
});

// Calculate first year area in square kilometers
//Calcular área inicial de habitat em km2
var areaini = remapped_ini.multiply(ee.Image.pixelArea());
 areaini = areaini.reduceRegion({
  reducer: ee.Reducer.sum(),
  geometry: sp_area,
  scale:scale,
  maxPixels:1e16
});

// Calculate loss percentage
//Calcula a porcentagem de perda de área
var loss_perc = ee.Number(ee.Number(1).subtract(ee.Number(areafim.get('remapped')).divide(ee.Number(areaini.get('remapped'))))).multiply(ee.Number(100));

// Create results Object
//Cria um objeto para receber todos os resultados
var results = ee.Dictionary.fromLists({keys:
                                        ["Species",
                                        "Scale",
                                        "First_year",
                                        "Last_year",
                                        "Lower_elev",
                                        "Higher_elev",
                                        "Habitat_classes",
                                        "FY_sqkm",
                                        "LY_sqkm",
                                        "Perc_loss"],
                                        values: 
                                          [sp_name,
                                          scale+" meters",
                                          ano_ini,
                                          ano_fin,
                                          alt_ini,
                                          alt_fin,
                                          ee.String.encodeJSON(habitat),
                                          ee.Number(areaini.get('remapped')).divide(1e6),
                                          ee.Number(areafim.get('remapped')).divide(1e6),
                                          ee.Number(loss_perc)]})


// Print summary results
//Mostrar resultados no console
print("Habitat Loss", results)

//Plot maps//

// First Year Habitat Classification Map
//habitat no primeiro ano
Map.addLayer(remapped_ini,{palette:["ffffff","ffb40c"]},"First Year habitat")

// Last Year Habitat Classification Map
//habitat no último ano
Map.addLayer(remapped_fin,{palette:["ffffff","a90505"]},"Last Year habitat")

// Elevation selected range
//Elevação adequada
Map.addLayer(srtm,{palette:["ffffff","893fff"]},"Elevation selected");

//Exports//

// Export FY map as rasters 
//Exportar mapa do ano inicial
Export.image.toDrive({image:remapped_ini, 
                      description:sp_name+"First_year_habitat", 
                      folder:sp_name, 
                      fileNamePrefix: sp_name+ano_ini, 
                      region:sp_area, 
                      scale:scale, //Set to 2000 to AOO calculations
                      maxPixels: 1e13});
                      
// Export LY map as rasters 
//Exportar mapa do ano final
Export.image.toDrive({image:remapped_fin, 
                      description:sp_name+"Last_year_habitat", 
                      folder:sp_name, 
                      fileNamePrefix: sp_name+ano_fin, 
                      region: sp_area, 
                      scale:scale, //Set to 2000 to AOO calculations
                      maxPixels: 1e13});

// Export results table as CSV or SHP 
//Exportar tabela de resultados em formato CSV ou SHP
Export.table.toDrive({collection: ee.FeatureCollection([ee.Feature(sp_area.geometry(),results)]),
                      description: sp_name+"habitat_results", 
                      folder:sp_name, 
                      fileNamePrefix: "Habitat_"+sp_name, 
                      fileFormat: results_format
                      })

return(results, remapped_ini, remapped_fin, srtm)

} //END//

/////////////////////////////////////////////////////////////////////////////////////////////////////////////

////////////////////////////////////////////////////
///////     HabitatLoss_fromAsset.js    ////////////
////////////////////////////////////////////////////

/**
 * @description
 *    Calculates and compares two years habitat areas from classes id, time window, elevation range and especies distribution polygon
 * @author
 *    Mariella Butti
 */

// Create the variables
var sp_name = "Sp_species" /// Species name without spaces
var alt_ini = -1000 // lower altitude of the species distribution
var alt_fin = 3000 // higher altitude of the species distribution
var ano_ini = 1985 // fist year - starts in 1985
var ano_fin = 2020 // last year - until 2020
var scale = 30 // spatial scale in meters
var habitat = [3] // legend code according to https://mapbiomas-br-site.s3.amazonaws.com/_PT-BR__C%C3%B3digos_da_legenda_Cole%C3%A7%C3%A3o_6.pdf
var folder_name = sp_name+scale
var results_format= "CSV"

// Create AOI from your asset
var shape = ee.FeatureCollection("users/YOURUSERNAME/ASSET"); //distribution area polygon from asset 
Map.addLayer(shape, {},  "distribution area")
Map.centerObject(shape)

// Call the function from another script
var funcoes = require("users/maributti/HabitatMammalsBR:function.js")

/// Running functions
var teste = funcoes.HabitatLoss(
                sp_name,
                shape,
                alt_ini,
                alt_fin,
                ano_ini,
                ano_fin,
                habitat,
                scale,
                folder_name,
                results_format
                )

 //END//

/////////////////////////////////////////////////////////////////////////////////////////////////////////////


////////////////////////////////////////////////////
///////     HabitatLoss_FreeHand.js    ////////////
////////////////////////////////////////////////////


/**
 * @description
 *    Calculates and compares two years habitat areas from classes id, time window, elevation range and especies distribution polygon
 * @author
 *    Mariella Butti
 */

// Create the variables
var sp_name = "Sp_especies" /// Species name - without spaces
var alt_ini = -1000 // lower altitude of the species distribution
var alt_fin = 3000 // higher altitude of the species distribution
var ano_ini = 1985 // fist year - starts in 1985
var ano_fin = 2020 // last year - until 2020
var scale = 30 // spatial scale in meters
var habitat = [3] // legend code according to https://mapbiomas-br-site.s3.amazonaws.com/_PT-BR__C%C3%B3digos_da_legenda_Cole%C3%A7%C3%A3o_6.pdf
var folder_name = sp_name+scale
var results_format= "CSV"

// Create AOI from draw or from asset
var shape = ee.FeatureCollection(geometry); // distribution area from map polygon
Map.addLayer(shape, {},  "distribution area")
Map.centerObject(shape)

// Call the function from another script
var funcoes = require("users/maributti/HabitatMammalsBR:function.js")

/// Running functions
var teste = funcoes.HabitatLoss(
                sp_name,
                shape,
                alt_ini,
                alt_fin,
                ano_ini,
                ano_fin,
                habitat,
                scale,
                folder_name,
                results_format
                )

///////////////////////////////////////////END


////////////////////////////////////////////////////
///////     HabitatLoss_fromRaster.js    ////////////
////////////////////////////////////////////////////

/**
 * @description
 *    Calculates and compares two years habitat areas from classes id, time window, elevation range and especies distribution polygon
 * @author
 *    Mariella Butti
 */

// Call distribution area from raster asset
var image = ee.Image('YOUR/ASSET/RASTER')

// Create the variables
var sp_name = "Sp_species" /// Species name - without spaces
var alt_ini = -1000 // lower altitude of the species distribution
var alt_fin = 3000 // higher altitude of the species distribution
var ano_ini =  2005 // fist year - starts in 1985
var ano_fin = 2020 // last year - until 2020
var scale = 30// spatial scale in meters
var habitat = [4,12,13] // legend code according to https://mapbiomas-br-site.s3.amazonaws.com/_PT-BR__C%C3%B3digos_da_legenda_Cole%C3%A7%C3%A3o_6.pdf
var folder_name = sp_name+scale
var results_format= "CSV"

// Create AOI from raster asset
var shape = image.divide(image).toInt().reduceToVectors({maxPixels:1e12})
Map.addLayer(shape, {},  "distribution area")
Map.centerObject(shape)

// Call the function from another script
var funcoes = require("users/maributti/HabitatMammalsBR:function.js")

/// Running functions
var teste = funcoes.HabitatLoss(
                sp_name,
                shape,
                alt_ini,
                alt_fin,
                ano_ini,
                ano_fin,
                habitat,
                scale,
                folder_name,
                results_format
                )

 //END//

/////////////////////////////////////////////////////////////////////////////////////////////////////////////
